# Supplementary material for: Design, Development, and Evaluation of Multimodal Conversational Agents for Health Data Registration and Monitoring: Framework Proposal and Pilot Exploratory Study
Source: Healthcare (Basel). 2026 Jun 10;14(12):1641. doi: 10.3390/healthcare14121641 (PMC13299244; doi:10.3390/healthcare14121641)
Supplement: Supplementary file 1 [file healthcare-14-01641-s001.zip]

Archive with 6 entries (6 files):
- File S1 - standardized task script for the text-based chatbot.pdf
- File S2 - standardized task script for the voice-based agent.pdf
- File S3 - standardized task script for the conventional eProHealth app.pdf
- File S4 - open-ended questionnaire used to capture qualitative feedback.pdf
- File S5 - anonymized raw dataset.xlsx
- File S6 - consent-form.pdf
