# Supplementary material for: Design, Development, and Evaluation of Multimodal Conversational Agents for Health Data Registration and Monitoring: Framework Proposal and Pilot Exploratory Study
Source: Healthcare (Basel). 2026 Jun 10;14(12):1641. doi: 10.3390/healthcare14121641 (PMC13299244; doi:10.3390/healthcare14121641)
Supplement: Supplementary file 1 [file healthcare-14-01641-s001.zip › File S5 - anonymized raw dataset.xlsx]

## Sheet: Demográfico e Qualitativo
Group	ID	Gender	Years of study	Age	Income	Hypertension	Diabetes	Heart Disease	Kidney Disease	Respiratory Disease	Cancer	Artritis	Do you use a mobile device?	Prior knowledge on conversational agents	Self-affirmed level of technological knowledge
Control	C1	Masculino	12+	69	De 3 a 5 SM	Sim	Não	Não	Não	Não	Não	Não	Todo dia	Não	Extremamente Básico
Control	C2	Feminino	12+	53	De 3 a 5 SM	Sim	Não	Não	Não	Sim	Não	Não	Todo dia	Não	Extremamente Básico
Control	C3	Masculino	4 a 7	66	De 3 a 5 SM	Não	Não	Não	Sim	Não	Não	Sim	3x por semana	Não	Básico
Control	C4	Feminino	8 a 11	57	NR	Não	Sim	Não	Não	Não	Não	Não	Todo dia	Não	Básico
Control	C5	Feminino	12+	61	5+	Sim	Não	Não	Não	Não	Não	Não	Todo dia	Não	Intermediario
Control	C6	Masculino	8 a 11	66	5+	Sim	Sim	Sim	Não	Não	Não	Não	Todo dia	Conhece mas nunca usou	Básico
Text	T1	Feminino	12+	55	De 3 a 5	Sim	Não	Não	Não	Não	Não	Não	Todo dia	Não	Extremamente básico
Text	T2	Feminino	12+	39	De 3 a 5	Não	Não	Não	Não	Não	Não	Sim	Todo dia	Conhece e já usou	Avançado
Text	T3	Masculino	12+	57	NR	Sim	Sim	Não	Não	Não	Não	Não	Todo dia	Não	Extremamente básico
Text	T4	Masculino	8 a 11	59	De 3 a 5	Sim	Não	Não	Não	Sim	Não	Não	Todo dia	Não	Básico
Text	T5	Masculino	12+	61	De 3 a 5	Sim	Sim	Sim	Não	Não	Não	Não	Todo dia	Conhece e já usou	Avançado
Text	T6	Masculino	12+	59	De 3 a 5	Sim	Não	Sim	Não	Não	Não	Não	Todo dia	Conhece, mas nunca usou	Básico
Voice	V1	Feminino	12+	44	De 3 a 5	Sim	Não	Não	Não	Não	Não	Não	Todo dia	Não conheçe	Básico
Voice	V2	Masculino	12+	57	5+	Sim	Sim	Não	Não	Não	Não	Não	Todo dia	Não conheçe	Básico
Voice	V3	Masculino	12+	63	5+	Sim	Sim	Sim	Não	Não	Não	Não	Todo dia	Não conheçe	Intermediário avançado
Voice	V4	Masculino	12+	59	De 3 a 5	Sim	Sim	Não	Não	Não	Não	Não	Todo dia	Não conheçe	Extremamente Básico
Voice	V5	Feminino	12+	51	De 1 a 2	Não	Não	Não	Não	Sim	Não	Não	Todo dia	Conhece e já usou	Básico
Voice	V6	Masculino	12+	67	5+	Sim	Não	Sim	Não	Não	Não	Não	5x semana	Não conheçe	Extremamente Básico

## Sheet: UEQ
Group	Q1	Q2	Q3	Q4	Q5	Q6	Q6	Q8	Q9	Q10	Q11	Q12	Q13	Q14	Q15	Q16	Q17	Q18	Q19	Q20	Q21	Q22	Q23	Q24	Q25	Q26
Control	2	2	1	2	1	6	7	6	2	4	6	2	6		3	6	2	2	2	6	1	6	2	2	2	6
Control	5	6	2	2	3	7	7	6	2	4	6	2	7	7	7	6	3	2	2	7	1	6	2	2	2	7
Control	7	6	1	1	1	7	7	6	1	2	6	1	7	7	7	6	4	2	2	6	2	7	1	1	1	7
Control	7	7	3	4	7	6	7	6	3	5	7	3	7	7	5	6	3	3	3	7	3	6	3	3	3	7
Control	7	6	1	1	1	7	7	6	1	1	7	1	2	7	7	7	1	1	1	7	1	7	1	1	1	7
Control	7	7	2	2	1	6	6	6	1	1	6	1	7	7	7	7	1	1	2	6	1	6	1	1	1	7
Text	6	5	3	2	2	4	6	3	3	1	6	1	2	6	3	5	3	2	3	5	5	5	1	1	1	7
Text	4	4	5	3	4	4	4	4	5	5	4	5	4	4	4	5	4	2	2	5	2	4	4	4	2	4
Text	6	5	4	3	4	3	4	4	2	2	4	3	2	6	4	6	2	4	4	7	4	5	4	4	4	6
Text	6	6	1	2	1	5	7	6	2	5	6	2	6	6	6	5	3	2	2	6	2	7	1	4	3	7
Text	7	7	2	1	2	6	7	6	1	1	6	1	7	7	7	7	1	2	2	6	2	7	1	1	1	7
Text	7	7	1	1	1	6	7	7	1	2	7	1	7	7	7	7	1	1	1	7	1	7	1	1	1	7
Voice	5	6	1	7	1	3	7	3	1	1	5	3	7	7	7	7	2	2	2	7	2	7	2	2	2	6
Voice	5	5	3	2	2	6	6	5	2	2	5	2	5	5	3	5	3	3	3	5	3	5	3	3	3	5
Voice	7	7	1	1	1	7	7	7	1	1	7	1	7	7	1	7	1	1	1	7	1	7	1	1	1	7
Voice	6	5	6	7	1	6	7	6	1	2	6	1	7	6	5	6	2	1	1	7	2	7	1	1	1	7
Voice	7	7	1	1	1	7	7	6	1	1	7	1	7	7	7	7	1	1	1	7	1	7	1	1	1	7
Voice	6	6	1	1	1	6	6	6	2	2	6	2	6	6	6	6	2	2	2	6	2	6	2	2	2	7
